# Supplementary material for: Programmable low-cost DNA-based platform for viral RNA detection
Source: Sci Adv. 2020 Sep 25;6(39):eabc6246. doi: 10.1126/sciadv.abc6246 (PMC7518872; doi:10.1126/sciadv.abc6246)
Supplement: abc6246_FileS1.zip [file abc6246_FileS1.zip]

Archive with 83 entries (78 files):
- File S1/
- File S1/.DS_Store
- __MACOSX/
- __MACOSX/File S1/
- __MACOSX/File S1/._.DS_Store
- File S1/Instruction for the Viral RNA detection target tool.docx
- __MACOSX/File S1/._Instruction for the Viral RNA detection target tool.docx
- File S1/Matlab_Viral_RNA_Detection/
- File S1/Matlab_Viral_RNA_Detection/ViralRNADetectionTool.m
- __MACOSX/File S1/Matlab_Viral_RNA_Detection/
- __MACOSX/File S1/Matlab_Viral_RNA_Detection/._ViralRNADetectionTool.m
- File S1/Matlab_Viral_RNA_Detection/Compare_two_target_function.m
- __MACOSX/File S1/Matlab_Viral_RNA_Detection/._Compare_two_target_function.m
- File S1/Matlab_Viral_RNA_Detection/Specificity_viral_A_A2_Function.m
- __MACOSX/File S1/Matlab_Viral_RNA_Detection/._Specificity_viral_A_A2_Function.m
- File S1/Matlab_Viral_RNA_Detection/Zika FSS13025 sequences.txt
- __MACOSX/File S1/Matlab_Viral_RNA_Detection/._Zika FSS13025 sequences.txt
- File S1/Matlab_Viral_RNA_Detection/Remove_same_nt_UG_function.m
- __MACOSX/File S1/Matlab_Viral_RNA_Detection/._Remove_same_nt_UG_function.m
- File S1/Matlab_Viral_RNA_Detection/Viral_RNA_Detection_Project.m
- __MACOSX/File S1/Matlab_Viral_RNA_Detection/._Viral_RNA_Detection_Project.m
- File S1/Matlab_Viral_RNA_Detection/ViralA_Zika_Cambodia.csv
- __MACOSX/File S1/Matlab_Viral_RNA_Detection/._ViralA_Zika_Cambodia.csv
- File S1/Matlab_Viral_RNA_Detection/ViralAB.csv
- __MACOSX/File S1/Matlab_Viral_RNA_Detection/._ViralAB.csv
- File S1/Matlab_Viral_RNA_Detection/Create_Targets_Function.m
- __MACOSX/File S1/Matlab_Viral_RNA_Detection/._Create_Targets_Function.m
- File S1/Matlab_Viral_RNA_Detection/Dengue virus 2 Thailand16681_84.txt
- __MACOSX/File S1/Matlab_Viral_RNA_Detection/._Dengue virus 2 Thailand16681_84.txt
- File S1/Matlab_Viral_RNA_Detection/Find_similarTarget_OnAnotherStrain_Function.m
- __MACOSX/File S1/Matlab_Viral_RNA_Detection/._Find_similarTarget_OnAnotherStrain_Function.m
- File S1/Matlab_Viral_RNA_Detection/Compare_two_target_longest_same_region_function.m
- __MACOSX/File S1/Matlab_Viral_RNA_Detection/._Compare_two_target_longest_same_region_function.m
- File S1/Matlab_Viral_RNA_Detection/Calculate_MFE_GC_Function.m
- __MACOSX/File S1/Matlab_Viral_RNA_Detection/._Calculate_MFE_GC_Function.m
- File S1/Matlab_Viral_RNA_Detection/GC_Function.m
- __MACOSX/File S1/Matlab_Viral_RNA_Detection/._GC_Function.m
- File S1/Matlab_Viral_RNA_Detection/Backbone_check_Function.m
- __MACOSX/File S1/Matlab_Viral_RNA_Detection/._Backbone_check_Function.m
- File S1/Matlab_Viral_RNA_Detection/Specificity_viral_A_B_Function.m
- __MACOSX/File S1/Matlab_Viral_RNA_Detection/._Specificity_viral_A_B_Function.m
- File S1/Matlab_Viral_RNA_Detection/Self_check_Function.m
- __MACOSX/File S1/Matlab_Viral_RNA_Detection/._Self_check_Function.m
- File S1/Matlab_Viral_RNA_Detection/Choose_Targets_By_GC_Energy_Function.m
- __MACOSX/File S1/Matlab_Viral_RNA_Detection/._Choose_Targets_By_GC_Energy_Function.m
- File S1/Matlab_Viral_RNA_Detection/Example_Backbone_Seq.txt
- __MACOSX/File S1/Matlab_Viral_RNA_Detection/._Example_Backbone_Seq.txt
- File S1/Matlab_Viral_RNA_Detection/Example_Viral_A2_seq.txt
- __MACOSX/File S1/Matlab_Viral_RNA_Detection/._Example_Viral_A2_seq.txt
- File S1/Matlab_Viral_RNA_Detection/Example_Viral_B_seq.txt
- __MACOSX/File S1/Matlab_Viral_RNA_Detection/._Example_Viral_B_seq.txt
- File S1/Matlab_Viral_RNA_Detection/Example_Viral_A_seq .txt
- __MACOSX/File S1/Matlab_Viral_RNA_Detection/._Example_Viral_A_seq .txt
- File S1/Matlab_Viral_RNA_Detection/RNA virus.PNG
- __MACOSX/File S1/Matlab_Viral_RNA_Detection/._RNA virus.PNG
- File S1/Matlab_Viral_RNA_Detection/Count_GU_same_nt_function.m
- __MACOSX/File S1/Matlab_Viral_RNA_Detection/._Count_GU_same_nt_function.m
- File S1/Matlab_Viral_RNA_Detection/Count_GU_Compare_two_target_function.m
- __MACOSX/File S1/Matlab_Viral_RNA_Detection/._Count_GU_Compare_two_target_function.m
- File S1/Matlab_Viral_RNA_Detection/RNA virus with NS.PNG
- __MACOSX/File S1/Matlab_Viral_RNA_Detection/._RNA virus with NS.PNG
- File S1/Matlab_Viral_RNA_Detection/ViralRNADetectionTool.fig
- __MACOSX/File S1/Matlab_Viral_RNA_Detection/._ViralRNADetectionTool.fig
- File S1/Matlab_Viral_RNA_Detection/Find_similarTarget_OnAnotherViral_Function.m
- __MACOSX/File S1/Matlab_Viral_RNA_Detection/._Find_similarTarget_OnAnotherViral_Function.m
- File S1/Matlab_Viral_RNA_Detection/Nanoswitch_DetectionOligo_Function.m
- __MACOSX/File S1/Matlab_Viral_RNA_Detection/._Nanoswitch_DetectionOligo_Function.m
- File S1/Matlab_Viral_RNA_Detection/Upload_Seq_Function.m
- __MACOSX/File S1/Matlab_Viral_RNA_Detection/._Upload_Seq_Function.m
- File S1/Matlab_Viral_RNA_Detection/RNA institute logo_small.PNG
- __MACOSX/File S1/Matlab_Viral_RNA_Detection/._RNA institute logo_small.PNG
- File S1/Matlab_Viral_RNA_Detection/ViralA.csv
- __MACOSX/File S1/Matlab_Viral_RNA_Detection/._ViralA.csv
- File S1/Matlab_Viral_RNA_Detection/M13_7249-nanoswitch backbone.txt
- __MACOSX/File S1/Matlab_Viral_RNA_Detection/._M13_7249-nanoswitch backbone.txt
- File S1/Matlab_Viral_RNA_Detection/Uganda(MR766) sequences.txt
- __MACOSX/File S1/Matlab_Viral_RNA_Detection/._Uganda(MR766) sequences.txt
- File S1/Matlab_Viral_RNA_Detection/Count_GU_Compare_two_target_longest_region_function.m
- __MACOSX/File S1/Matlab_Viral_RNA_Detection/._Count_GU_Compare_two_target_longest_region_function.m
- File S1/Matlab_Viral_RNA_Detection/NS_three loop.PNG
- __MACOSX/File S1/Matlab_Viral_RNA_Detection/._NS_three loop.PNG
- __MACOSX/File S1/._Matlab_Viral_RNA_Detection
- __MACOSX/._File S1
