# Supplementary material for: Programmable low-cost DNA-based platform for viral RNA detection
Source: Sci Adv. 2020 Sep 25;6(39):eabc6246. doi: 10.1126/sciadv.abc6246 (PMC7518872; doi:10.1126/sciadv.abc6246)
Supplement: abc6246_FileS1.zip [file abc6246_FileS1.zip › File S1/Matlab_Viral_RNA_Detection/ViralRNADetectionTool.m]

function varargout = ViralRNADetectionTool(varargin)
%VIRALRNADETECTIONTOOL MATLAB code file for ViralRNADetectionTool.fig
%      VIRALRNADETECTIONTOOL, by itself, creates a new VIRALRNADETECTIONTOOL or raises the existing
%      singleton*.
%
%      H = VIRALRNADETECTIONTOOL returns the handle to a new VIRALRNADETECTIONTOOL or the handle to
%      the existing singleton*.
%
%      VIRALRNADETECTIONTOOL('Property','Value',...) creates a new VIRALRNADETECTIONTOOL using the
%      given property value pairs. Unrecognized properties are passed via
%      varargin to ViralRNADetectionTool_OpeningFcn.  This calling syntax produces a
%      warning when there is an existing singleton*.
%
%      VIRALRNADETECTIONTOOL('CALLBACK') and VIRALRNADETECTIONTOOL('CALLBACK',hObject,...) call the
%      local function named CALLBACK in VIRALRNADETECTIONTOOL.M with the given input
%      arguments.
%
%      *See GUI Options on GUIDE's Tools menu.  Choose "GUI allows only one
%      instance to run (singleton)".
%
% See also: GUIDE, GUIDATA, GUIHANDLES

% Edit the above text to modify the response to help ViralRNADetectionTool

% Last Modified by GUIDE v2.5 18-Nov-2019 16:09:38

% Begin initialization code - DO NOT EDIT
gui_Singleton = 1;
gui_State = struct('gui_Name',       mfilename, ...
                   'gui_Singleton',  gui_Singleton, ...
                   'gui_OpeningFcn', @ViralRNADetectionTool_OpeningFcn, ...
                   'gui_OutputFcn',  @ViralRNADetectionTool_OutputFcn, ...
                   'gui_LayoutFcn',  [], ...
                   'gui_Callback',   []);
if nargin && ischar(varargin{1})
   gui_State.gui_Callback = str2func(varargin{1});
end

if nargout
    [varargout{1:nargout}] = gui_mainfcn(gui_State, varargin{:});
else
    gui_mainfcn(gui_State, varargin{:});
end
% End initialization code - DO NOT EDIT


% --- Executes just before ViralRNADetectionTool is made visible.
function ViralRNADetectionTool_OpeningFcn(hObject, eventdata, handles, varargin)
 
set(handles.figure1,'Units','Pixels','Position',get(0,'ScreenSize'));
set(gcf, 'units', 'normalized', 'position', [0.05 0.15 0.9 0.8]);

f1= imread('RNA virus with NS.png');
axes(handles.axes1);
imshow(f1);


f2= imread('RNA institute logo_small.png');
axes(handles.axes2);
imshow(f2);


f4= imread('NS_three loop.png');
g = findobj(0, 'tag', 'NSloop');
axes(g);
imshow(f4);

handles.output = hObject;

% Update handles structure
guidata(hObject, handles);

% UIWAIT makes ViralRNADetectionTool wait for user response (see UIRESUME)
% uiwait(handles.figure1);


% --- Outputs from this function are returned to the command line.
function varargout = ViralRNADetectionTool_OutputFcn(hObject, eventdata, handles)
 

% Get default command line output from handles structure
varargout{1} = handles.output;


% --- Executes on button press in CalVA.
function CalVA_Callback(hObject, eventdata, handles)
 
Target_Len0 = get(handles.Target_LenValue, 'String');
Target_length = str2double(Target_Len0);

 
MinFreeEnergy0 = get(handles.MinFreeEnergyValue, 'String');
MinFreeEnergy = str2double(MinFreeEnergy0);

GC_Content0 = get(handles.GC_ContentValue, 'String');
GC_Content = str2double(GC_Content0);

limit_same_nt0 = get(handles.LonSamReg, 'String');
limit_same_nt = str2double(limit_same_nt0);

LonSamRegGU0 = get(handles.LonSamRegGU, 'String');
limit_same_nt_UG = str2double(LonSamRegGU0);

hwb = waitbar(0, 'Calculating ...', 'Name', 'Time marching');
waitbar(1/10, hwb);

global Viral_A_seq

Targets = Create_Targets_Function(Viral_A_seq, Target_length);

global Target_list_Energy_GC
Target_list_Energy_GC = Choose_Targets_By_GC_Energy_Function(Targets, MinFreeEnergy, GC_Content);


waitbar(1/3, hwb);
%%
Target_list_Self_check = Self_check_Function(Viral_A_seq, Target_list_Energy_GC, Target_length);
waitbar(2/3, hwb);
%%
Elements_each_target = 5;
Data = Target_list_Self_check;
Self_check_Good = Remove_same_nt_UG_function(Data, limit_same_nt, limit_same_nt_UG, Elements_each_target);

%%
%Remove redundants 
Self_check_Good_final = [Self_check_Good(1:5:end,1), Self_check_Good(1:5:end,3)];
%
%%

Cadidate_list_check_with_Backbone = Self_check_Good_final;

%%
global Backbone_seq
Target_list_check_Backbone = Backbone_check_Function(Backbone_seq, Cadidate_list_check_with_Backbone, Target_length);
waitbar(3/3, hwb);
%%
%Remove same_nt>9 and here we don't care about UG base pair so we set

limit_same_nt_UG = 30;
Elements_each_target = 5;
Data = Target_list_check_Backbone;
Backbone_check_Good = Remove_same_nt_UG_function(Data, limit_same_nt, limit_same_nt_UG, Elements_each_target);

%%
%Remove redundants 
global Backbone_check_Good_final
Backbone_check_Good_final = [Backbone_check_Good(1:5:end,1), Backbone_check_Good(1:5:end,3)];
%
%%
%Summary the data
Backbone_check_MFE_GC = Calculate_MFE_GC_Function(Backbone_check_Good_final(:,2));
Backbone_check_Good_final_sum = horzcat(Backbone_check_Good_final, num2cell(Backbone_check_MFE_GC));

%%
%Create detect oligos
global Type
Detector_List = Nanoswitch_DetectionOligo_Function(Backbone_check_Good_final_sum(:,2),Type);

global Backbone_check_Good_final_sum2
Backbone_check_Good_final_sum2 = horzcat(Backbone_check_Good_final_sum, cell(Detector_List));

handleTable1 = handles.VATable1;
%handleTable1 = cell2uitable(Potential_Targets);
set(handleTable1, 'Data', Backbone_check_Good_final_sum2);
close(hwb)

% --- Executes on button press in LoadVASeq.
function LoadVASeq_Callback(hObject, eventdata, handles)
waitfor(msgbox('Pick Target Viral_A sequence file(.txt)')); 
global Viral_A_seq
Viral_A_seq = Upload_Seq_Function();


function GC_ContentValue_Callback(hObject, eventdata, handles)
 
GC_Content0 = get(handles.GC_ContentValue, 'String');
GC_Content = str2double(GC_Content0);
 

% --- Executes during object creation, after setting all properties.
function GC_ContentValue_CreateFcn(hObject, eventdata, handles)
 
if ispc && isequal(get(hObject,'BackgroundColor'), get(0,'defaultUicontrolBackgroundColor'))
    set(hObject,'BackgroundColor','white');
end


function MinFreeEnergyValue_Callback(hObject, eventdata, handles)
 
MinFreeEnergy0 = get(handles.MinFreeEnergyValue, 'String');
MinFreeEnergy = str2double(MinFreeEnergy0);
disp(MinFreeEnergy);
 
% --- Executes during object creation, after setting all properties.
function MinFreeEnergyValue_CreateFcn(hObject, eventdata, handles)
 
if ispc && isequal(get(hObject,'BackgroundColor'), get(0,'defaultUicontrolBackgroundColor'))
    set(hObject,'BackgroundColor','white');
end


function Target_LenValue_Callback(hObject, eventdata, handles)
 
Target_Len0 = get(handles.Target_LenValue, 'String');
Target_Len = str2double(Target_Len0);
 
function Target_LenValue_CreateFcn(hObject, eventdata, handles)
 
if ispc && isequal(get(hObject,'BackgroundColor'), get(0,'defaultUicontrolBackgroundColor'))
    set(hObject,'BackgroundColor','white');
end


% --- Executes when entered data in editable cell(s) in VATable1.
function VATable1_CellEditCallback(hObject, eventdata, handles)
% hObject    handle to VATable1 (see GCBO)
% eventdata  structure with the following fields (see MATLAB.UI.CONTROL.TABLE)
%	Indices: row and column indices of the cell(s) edited
%	PreviousData: previous data for the cell(s) edited
%	EditData: string(s) entered by the user
%	NewData: EditData or its converted form set on the Data property. Empty if Data was not changed
%	Error: error string when failed to convert EditData to appropriate value for Data
% handles    structure with handles and user data (see GUIDATA)


% --- Executes on button press in ExportDataVA.
function ExportDataVA_Callback(hObject, eventdata, handles)
 
global Backbone_check_Good_final_sum2
myData = Backbone_check_Good_final_sum2;
namelist = {'Position','Sequence','MFE','GC_Content','Detector1', 'Detector2'};
T = cell2table(myData(1:end,:),'VariableNames',namelist);
 
% Write the table to a CSV file

[FileName, PathName, FilterIndex] = uiputfile('*.csv', 'Save data as:');
if ~ischar(FileName)
  disp('User aborted the dialog');
  return;
end
File = fullfile(PathName, FileName);
writetable(T,File);
 
% --- Executes on button press in LoadBackboneSeq.
function LoadBackboneSeq_Callback(hObject, eventdata, handles)
% hObject    handle to LoadBackboneSeq (see GCBO)
% eventdata  reserved - to be defined in a future version of MATLAB
% handles    structure with handles and user data (see GUIDATA)
global Backbone_seq
Backbone_seq = Upload_Seq_Function();


% --- Executes on button press in LoadVBSeq.
function LoadVBSeq_Callback(hObject, eventdata, handles)
 
waitfor(msgbox('Pick Viral_B sequence file(.txt)'));
global Viral_B_seq
Viral_B_seq = Upload_Seq_Function();

% --- Executes on button press in LoadVA2Seq.
function LoadVA2Seq_Callback(hObject, eventdata, handles)
 
waitfor(msgbox('Pick another strain Viral_A2 sequence file(.txt)'));
global Viral_A2_seq
Viral_A2_seq = Upload_Seq_Function();


% --- Executes on button press in ExportDataVAB.
function ExportDataVAB_Callback(hObject, eventdata, handles)
 
global Viral_A_B_check_List_Final_sum
myData = Viral_A_B_check_List_Final_sum;
namelist = {'Position','Sequence','MFE','GC_Content','Detector1', 'Detector2'};
T = cell2table(myData(1:end,:),'VariableNames',namelist);
 
% Write the table to a CSV file

[FileName, PathName, FilterIndex] = uiputfile('*.csv', 'Save data as:');
if ~ischar(FileName)
  disp('User aborted the dialog');
  return;
end
File = fullfile(PathName, FileName);
writetable(T,File);

% --- Executes on button press in ExportDataVAA2.
function ExportDataVAA2_Callback(hObject, eventdata, handles)
 
global Viral_A_A2_check_Good_final_sum2
myData = Viral_A_A2_check_Good_final_sum2;
namelist = {'PositionSA','SeqSA','PositionSA2','SeqSA2','Mutation_Num', 'Mutation_position','MFE1','GC_content1','MFE2','GC_content2','DetA_1','DetA_2','DetA2_1','DetA2_2'};
T = cell2table(myData(1:end,:),'VariableNames',namelist);
 
% Write the table to a CSV file

[FileName, PathName, FilterIndex] = uiputfile('*.csv', 'Save data as:');
if ~ischar(FileName)
  disp('User aborted the dialog');
  return;
end
File = fullfile(PathName, FileName);
writetable(T,File);


% --- Executes on button press in BigLv4v8.
function BigLv4v8_Callback(hObject, eventdata, handles)
 
% Hint: get(hObject,'Value') returns toggle state of BigLv4v8
Bigloop = get(handles.BigLv4v8,'Value');
global Type
if Bigloop
    Type = 48;
end

% --- Executes on button press in MidLv4v7.
function MidLv4v7_Callback(hObject, eventdata, handles)
 
% Hint: get(hObject,'Value') returns toggle state of MidLv4v7
Middleloop = get(handles.MidLv4v7,'Value');
global Type
if Middleloop
    Type = 47;
end

% --- Executes on button press in SmLv4v6.
function SmLv4v6_Callback(hObject, eventdata, handles)
 
% Hint: get(hObject,'Value') returns toggle state of SmLv4v6
Smallloop = get(handles.SmLv4v6,'Value');
global Type
if Smallloop
    Type = 46;
end

% --- Executes on button press in CalVAB.
function CalVAB_Callback(hObject, eventdata, handles)
 
% Viral_A_target_list is the candidates after self_check and back_bone 

Target_Len0 = get(handles.Target_LenValue, 'String');
Target_length = str2double(Target_Len0);

global Backbone_check_Good_final
Viral_A_target_list = Backbone_check_Good_final;
%%
global Viral_B_seq

% hwb = waitbar(0, 'Calculating ...', 'Name', 'Time marching');
Target_list_check_another_viral = Specificity_viral_A_B_Function(Viral_B_seq, Viral_A_target_list, Target_length);


 %%
 
limit_same_nt0 = get(handles.LonSamReg, 'String');
limit_same_nt = str2double(limit_same_nt0);


LonSamRegGU0 = get(handles.LonSamRegGU, 'String');
limit_same_nt_UG = str2double(LonSamRegGU0);


    Elements_each_target = 5;
    Data = Target_list_check_another_viral;
    Viral_A_B_check_Good = Remove_same_nt_UG_function(Data, limit_same_nt, limit_same_nt_UG, Elements_each_target);

%%
%Remove redundants 
Viral_A_B_check_Good_final = [Viral_A_B_check_Good(1:5:end,1), Viral_A_B_check_Good(1:5:end,3)];
%    
    
%%
% summary the candidates for specificity between two kinds virals
Viral_A_B_check_MFE_GC_list = Calculate_MFE_GC_Function(Viral_A_B_check_Good_final(:,2));
Viral_A_B_check_List_Final = [Viral_A_B_check_Good_final num2cell(Viral_A_B_check_MFE_GC_list)];

%%
%Create detect oligos
global Type
Viral_A_B_Detector_List = Nanoswitch_DetectionOligo_Function(Viral_A_B_check_List_Final(:,2),Type);
global Viral_A_B_check_List_Final_sum
Viral_A_B_check_List_Final_sum = horzcat(Viral_A_B_check_List_Final, cell(Viral_A_B_Detector_List));

 handleTable1 = handles.VABTable1;
 set(handleTable1, 'Data', Viral_A_B_check_List_Final_sum);


% --- Executes on button press in CalVAA2.
function CalVAA2_Callback(hObject, eventdata, handles)
 
Target_Len0 = get(handles.Target_LenValue, 'String');
Target_length = str2double(Target_Len0);

% Viral_A_target_list is the candidates after self_check and back_bone 
% global Backbone_check_Good_final
% Viral_A_target_list = Backbone_check_Good_final;
global Target_list_Energy_GC
Viral_A_target_list = Target_list_Energy_GC;
%%
global Viral_A2_seq
Target_list_check_Viral_A2 = Specificity_viral_A_A2_Function(Viral_A2_seq, Viral_A_target_list, Target_length);

 %%
    %Remove same_nt>=26 and same_nt_UG>30
    limit_same_nt =26;
    limit_same_nt_UG = 30;
    Elements_each_target = 2;
    Data = Target_list_check_Viral_A2;
    Viral_A_A2_check_candidates = Remove_same_nt_UG_function(Data, limit_same_nt, limit_same_nt_UG, Elements_each_target);


%%
%Remove redundants 
Viral_A_A2_check_List = Viral_A_A2_check_candidates(1:Elements_each_target:end,:);
%    
%%
ss = num2cell(Target_length-cell2mat(Viral_A_A2_check_List(:,8)));
Viral_A_A2_check_List1 = [Viral_A_A2_check_List(:,1) Viral_A_A2_check_List(:,3:5) ss Viral_A_A2_check_List(:,10)];
%%
% Mutation_num = 5;
Mutation_num0 = get(handles.MinMutaNum, 'String');
Mutation_num = str2double(Mutation_num0);

Viral_A_A2_check_List2 = Viral_A_A2_check_List1(cell2mat(Viral_A_A2_check_List1(:,5))>=Mutation_num, :);

Viral_A_A2_check_MFE_GC_list1 = Calculate_MFE_GC_Function(Viral_A_A2_check_List2(:,2));
Viral_A_A2_check_MFE_GC_list2 = Calculate_MFE_GC_Function(Viral_A_A2_check_List2(:,4));
Viral_A_A2_check_List_Final = [Viral_A_A2_check_List2 num2cell(Viral_A_A2_check_MFE_GC_list1) num2cell(Viral_A_A2_check_MFE_GC_list2)];

%%
%Create detect oligos
global Type;
Viral_A_A2_Detector_List1 = Nanoswitch_DetectionOligo_Function(Viral_A_A2_check_List_Final(:,2),Type);
Viral_A_A2_Detector_List2 = Nanoswitch_DetectionOligo_Function(Viral_A_A2_check_List_Final(:,4),Type);
global Viral_A_A2_check_Good_final_sum2
Viral_A_A2_check_Good_final_sum2 = horzcat(Viral_A_A2_check_List_Final, cell(Viral_A_A2_Detector_List1), cell(Viral_A_A2_Detector_List2));

 handleTable1 = handles.VAA2Table1;
 set(handleTable1, 'Data', Viral_A_A2_check_Good_final_sum2);


function LonSamReg_Callback(hObject, eventdata, handles)

limit_same_nt0 = get(handles.LonSamReg, 'String');
limit_same_nt = str2double(limit_same_nt0);

% --- Executes during object creation, after setting all properties.
function LonSamReg_CreateFcn(hObject, eventdata, handles)

if ispc && isequal(get(hObject,'BackgroundColor'), get(0,'defaultUicontrolBackgroundColor'))
    set(hObject,'BackgroundColor','white');
end


function LonSamRegGU_Callback(hObject, eventdata, handles)

LonSamRegGU0 = get(handles.LonSamRegGU, 'String');
limit_same_nt_UG = str2double(LonSamRegGU0);

% --- Executes during object creation, after setting all properties.
function LonSamRegGU_CreateFcn(hObject, eventdata, handles)

if ispc && isequal(get(hObject,'BackgroundColor'), get(0,'defaultUicontrolBackgroundColor'))
    set(hObject,'BackgroundColor','white');
end


% --- Executes during object creation, after setting all properties.
function axes1_CreateFcn(hObject, eventdata, handles)

% axes(hObject)
% %matlabImage = imread('RNA institute logo.png');
% imshow('RNA institute logo_small.png');
% %image(matlabImage)
% axis off
% axis image

f1= imread('RNA institute logo_small.png');
axes(handles.axes1);
imshow(f1);

% --- Executes during object creation, after setting all properties.
function NSloop_CreateFcn(hObject, eventdata, handles)
% hObject    handle to NSloop (see GCBO)
% eventdata  reserved - to be defined in a future version of MATLAB
% handles    empty - handles not created until after all CreateFcns called

% Hint: place code in OpeningFcn to populate NSloop
f4= imread('NS_three loop.png');
g = findobj(0, 'tag', 'NSloop');
% g = handles.NSloop;
axes(g);
imshow(f4);
axis image


% --- Executes during object creation, after setting all properties.
function axes2_CreateFcn(hObject, eventdata, handles)

% Hint: place code in OpeningFcn to populate axes2
% axes(hObject)
% %matlabImage = imread('RNA institute logo.png');
% imshow('RNA virus with NS.png');
% %image(matlabImage)
% axis off
% axis image

f2= imread('RNA institute logo.png');
axes(handles.axes2);
imshow(f2);


function MinMutaNum_Callback(hObject, eventdata, handles)

Mutation_num0 = get(handles.MinMutaNum, 'String');
Mutation_num = str2double(Mutation_num0);

% --- Executes during object creation, after setting all properties.
function MinMutaNum_CreateFcn(hObject, eventdata, handles)

if ispc && isequal(get(hObject,'BackgroundColor'), get(0,'defaultUicontrolBackgroundColor'))
    set(hObject,'BackgroundColor','white');
end
