# Supplementary material for: Programmable low-cost DNA-based platform for viral RNA detection
Source: Sci Adv. 2020 Sep 25;6(39):eabc6246. doi: 10.1126/sciadv.abc6246 (PMC7518872; doi:10.1126/sciadv.abc6246)
Supplement: abc6246_FileS1.zip [file abc6246_FileS1.zip › File S1/Matlab_Viral_RNA_Detection/Compare_two_target_function.m]

% Function to compare two target sequences base by base
% targets_seq data type is cell, such as {'atgc'}
% out put data type is a arry of 0 and 1 with space between them.
function f = Compare_two_target_function(target1,target2)
 
    s1 = char(target1);
    s2 = char(target2);
    index = [];
    for i=1: min(length(s1),length(s2))
        if s1(i)==s2(i)
            index = [index,'0'];
            index = [index,' '];
        else
           
        index = [index,int2str(i)];
        index = [index,' '];
    end
    end
       
    f = index;
end
