# Supplementary material for: Programmable low-cost DNA-based platform for viral RNA detection
Source: Sci Adv. 2020 Sep 25;6(39):eabc6246. doi: 10.1126/sciadv.abc6246 (PMC7518872; doi:10.1126/sciadv.abc6246)
Supplement: abc6246_FileS1.zip [file abc6246_FileS1.zip › File S1/Matlab_Viral_RNA_Detection/Specificity_viral_A_A2_Function.m]

%First, find the most similar targets on Viral B for specificity test between
%Vrial A and B. Second, remove the most similar targets from the candidate
%list.
%In our paper, vrial A is Zika, viral B is DENV

function f = Specificity_viral_A_A2_Function(Viral_A2_seq, Viral_A_target_list, Target_length)

    Viral_A2_Total_targets = Create_Targets_Function(Viral_A2_seq,Target_length);
    index2_Viral_A2 = linspace(1,length(Viral_A2_Total_targets),length(Viral_A2_Total_targets)); 
%%

    Data_2 = cellstr(Viral_A2_Total_targets);
    m = length(Viral_A_target_list);

    Data_cell_matrix_Viral_A2 = cell(m,1);

        hwb = waitbar(0, 'Calculating ...', 'Name', 'Time marching');
    for i=1:m
        index1_Viral_A = cell2mat(Viral_A_target_list(i,1));
        Data_1 = cellstr(Viral_A_target_list(i,2));
        Data_cell_matrix_Viral_A2{i} = Find_similarTarget_OnAnotherStrain_Function(Data_1, Data_2, index1_Viral_A, index2_Viral_A2);
 
         waitbar(i/m, hwb);   
    end
      close(hwb);  
    
    Viral_A_A2_check = vertcat(Data_cell_matrix_Viral_A2{:});
    

    f = Viral_A_A2_check;
    
end
 
