# Supplementary material for: Programmable low-cost DNA-based platform for viral RNA detection
Source: Sci Adv. 2020 Sep 25;6(39):eabc6246. doi: 10.1126/sciadv.abc6246 (PMC7518872; doi:10.1126/sciadv.abc6246)
Supplement: abc6246_FileS1.zip [file abc6246_FileS1.zip › File S1/Matlab_Viral_RNA_Detection/Remove_same_nt_UG_function.m]

 %Remove same_nt>9 and same_nt_UG>13
 function f = Remove_same_nt_UG_function(Data, limit_same_nt, limit_same_nt_UG, gap)

 m = length(Data);
 Good_List1 = [];
 for i=1:gap:m
     
     same_nt_var = cell2mat(Data(i:i+gap-1,9));
     same_nt_UG = cell2mat(Data(i:i+gap-1,12));
     if max(same_nt_var)<=limit_same_nt && max(same_nt_UG)<=limit_same_nt_UG
         Good_List1 = [Good_List1; Data(i:i+gap-1,:)];
     end
     
 end
 f = Good_List1;
 end
