# Supplementary material for: Programmable low-cost DNA-based platform for viral RNA detection
Source: Sci Adv. 2020 Sep 25;6(39):eabc6246. doi: 10.1126/sciadv.abc6246 (PMC7518872; doi:10.1126/sciadv.abc6246)
Supplement: abc6246_FileS1.zip [file abc6246_FileS1.zip › File S1/Matlab_Viral_RNA_Detection/Viral_RNA_Detection_Project.m]

%****************************************************************
%   An Enzyme-free DNA Nanoswitch Assay for Viral RNA Sensing   %
%
% Obtain the target regions of viral RNA %
% Lifeng Zhou, RNA Institute, University at Albany, Albany, NY, 12203
% lzhou2@albany.edu
%****************************************************************

%% 
% Load viral RNA sequence, here is Zika RNA
waitfor(msgbox('Pick target Viral_A sequence file(.txt)'));
filename=uigetfile('*.txt','Choose Target viral RNA sequence file');
Viral_A_seq = importdata(filename);
Viral_A = Viral_A_seq{1};
Viral_A_length = length(Viral_A);

% switch all bases to uppercase
Viral_A = upper(Viral_A);

% switch 'U' to 'T'
Viral_A = strrep(Viral_A,'U','T');
Viral_A_seq = Viral_A(1:length(Viral_A));

%%
%creat all possible target list

Target_length = 30;
Total_targets = Create_Targets_Function(Viral_A_seq,Target_length);

%%
% Choose target based on minimum free energy and GC_Content
Minimum_free_energy = -2.0;
GC_content = 0.35;

Target_list_Energy_GC = Choose_Targets_By_GC_Energy_Function(Total_targets, Minimum_free_energy, GC_content);

%%
%self_check to avoid strong secondary structures
Target_list_Self_check = Self_check_Function(Viral_A_seq, Target_list_Energy_GC, Target_length);

%%
%Remove same_nt>9 and same_nt_UG>15
limit_same_nt =9;
limit_same_nt_UG = 13;
Elements_each_target = 5;
Data = Target_list_Self_check;
Self_check_Good = Remove_same_nt_UG_function(Data, limit_same_nt, limit_same_nt_UG, Elements_each_target);

%
%Self_check_Good = vertcat(Data_cell_matrix{:});
%save('Viral_A_self_check_saved.mat', 'Self_check_Good');
%%
%Remove redundants 
Self_check_Good_final = [Self_check_Good(1:5:end,1), Self_check_Good(1:5:end,3)];
%
%%
%Check with the backbone seq to avoid pre-occupation of the detection arms
%Here is M13.
waitfor(msgbox('Pick Backbone sequence file(.txt)'));
filename=uigetfile('*.txt','Choose Backbone Sequence file');
Backbone_file = importdata(filename);
Backbone = Backbone_file{1};
Backbone_length = length(Backbone);
Backbone = upper(Backbone);
Backbone = strrep(Backbone,'U','T');
Backbone_seq = Backbone(1:length(Backbone));

Target_length = 30;

Cadidate_list_check_with_Backbone = Self_check_Good_final;

%%

Target_list_check_Backbone = Backbone_check_Function(Backbone_seq, Cadidate_list_check_with_Backbone, Target_length);

%%
%Remove same_nt>9 and here we don't care about UG base pair so we set
%same_nt_UG>30
limit_same_nt =9;
limit_same_nt_UG = 30;
Elements_each_target = 5;
Data = Target_list_check_Backbone;
Backbone_check_Good = Remove_same_nt_UG_function(Data, limit_same_nt, limit_same_nt_UG, Elements_each_target);


%%
%Remove redundants 
Backbone_check_Good_final = [Backbone_check_Good(1:5:end,1), Backbone_check_Good(1:5:end,3)];
%
%%
%Summary the data
Backbone_check_MFE_GC = Calculate_MFE_GC_Function(Backbone_check_Good_final(:,2));
Backbone_check_Good_final_sum = horzcat(Backbone_check_Good_final, num2cell(Backbone_check_MFE_GC));

%%
%Create detect oligos
Type = 48;
Viral_A_B_Detector_List = Nanoswitch_DetectionOligo_Function(Backbone_check_Good_final_sum(:,2),Type);

Viral_A_A2_check_Good_final_sum2 = horzcat(Backbone_check_Good_final_sum, cell(Viral_A_B_Detector_List));
 
%%
%check with another viral B
%In the paper, it is DENV
waitfor(msgbox('Pick another Viral_B sequence file(.txt)'));
filename=uigetfile('*.txt','Choose Viral_B Sequence file');
Viral_B_file = importdata(filename);
Viral_A2 = Viral_B_file{1};
Viral_B_length = length(Viral_A2);
Viral_A2 = upper(Viral_A2);
Viral_A2 = strrep(Viral_A2,'U','T');
Viral_A2_seq = Viral_A2(1:length(Viral_A2));

Target_length = 30;

% Viral_A_target_list is the candidates after self_check and back_bone 
Viral_A_target_list = Backbone_check_Good_final;
%%
Target_list_check_another_viral = Specificity_viral_A_A2_Function(Viral_A2_seq, Viral_A_target_list, Target_length);

 %%
    %Remove same_nt>15 and same_nt_UG>20
    limit_same_nt =9;
    limit_same_nt_UG = 11;
    Elements_each_target = 2;
    Data = Target_list_check_another_viral;
    Viral_A_B_check_Good = Remove_same_nt_UG_function(Data, limit_same_nt, limit_same_nt_UG, Elements_each_target);

%%
%Remove redundants 
Viral_A_B_check_Good_final = [Viral_A_B_check_Good(1:5:end,1), Viral_A_B_check_Good(1:5:end,3)];
%    
    
%%
% summary the candidates for specificity between two kinds virals
Viral_A_B_check_MFE_GC_list = Calculate_MFE_GC_Function(Viral_A_B_check_Good_final(:,2));
Viral_A_B_check_List_Final = [Viral_A_B_check_Good_final num2cell(Viral_A_B_check_MFE_GC_list)];

%%
%Create detect oligos
Type = 48;
Viral_A_B_Detector_List = Nanoswitch_DetectionOligo_Function(Viral_A_B_check_List_Final(:,2),Type);
Viral_A_A2_check_Good_final_sum2 = horzcat(Viral_A_B_check_List_Final, cell(Viral_A_B_Detector_List));

%%
% Obtain candidates for different two strains of the same kind of viral RNA
% In this paper, they are Cambodia and Uganda strains, Viral_A is the
% Cambodia strain, Viral_A2 is the Uganda strain. Viral_A2 will repalce the
% Viral_B in previous specificity test code
waitfor(msgbox('Pick another strain Viral_A2 sequence file(.txt)'));
filename=uigetfile('*.txt','Choose Viral_A2 Sequence file');
Viral_A2_file = importdata(filename);
Viral_A2 = Viral_A2_file{1};
Viral_A2_length = length(Viral_A2);
Viral_A2 = upper(Viral_A2);
Viral_A2 = strrep(Viral_A2,'U','T');
Viral_A2_seq = Viral_A2(1:length(Viral_A2));

Target_length = 30;

% Viral_A_target_list is the candidates after self_check and back_bone 
Viral_A_target_list = Backbone_check_Good_final;
%%
Target_list_check_Viral_A2 = Specificity_viral_A_A2_Function(Viral_A2_seq, Viral_A_target_list, Target_length);

 %%
    %Remove same_nt>25 and same_nt_UG>30
    limit_same_nt =26;
    limit_same_nt_UG = 30;
    Elements_each_target = 2;
    Data = Target_list_check_Viral_A2;
    Viral_A_A2_check_candidates = Remove_same_nt_UG_function(Data, limit_same_nt, limit_same_nt_UG, Elements_each_target);


%%
%Remove redundants 
Viral_A_A2_check_List = Viral_A_A2_check_candidates(1:2:end,:);
%    
%%
ss = num2cell(Target_length-cell2mat(Viral_A_A2_check_List(:,8)));
Viral_A_A2_check_List1 = [Viral_A_A2_check_List(:,1) Viral_A_A2_check_List(:,3:5) ss Viral_A_A2_check_List(:,10)];
%%
Mutation_num = 5;
Viral_A_A2_check_List2 = Viral_A_A2_check_List1(cell2mat(Viral_A_A2_check_List1(:,5))>=Mutation_num, :);

Viral_A_A2_check_MFE_GC_list1 = Calculate_MFE_GC_Function(Viral_A_A2_check_List2(:,2));
Viral_A_A2_check_MFE_GC_list2 = Calculate_MFE_GC_Function(Viral_A_A2_check_List2(:,4));
Viral_A_A2_check_List_Final = [Viral_A_A2_check_List2 num2cell(Viral_A_A2_check_MFE_GC_list1) num2cell(Viral_A_A2_check_MFE_GC_list2)];

%%
%Create detect oligos
% Type indicates the loop size of the nanoswitch
Type = 48;
Viral_A_A2_Detector_List1 = Nanoswitch_DetectionOligo_Function(Viral_A_A2_check_List_Final(:,2),Type);
Viral_A_A2_Detector_List2 = Nanoswitch_DetectionOligo_Function(Viral_A_A2_check_List_Final(:,4),Type);
Viral_A_A2_check_Good_final_sum2 = horzcat(Viral_A_B_check_List_Final, cell(Viral_A_A2_Detector_List1), cell(Viral_A_A2_Detector_List2));

%%
