# Supplementary material for: Programmable low-cost DNA-based platform for viral RNA detection
Source: Sci Adv. 2020 Sep 25;6(39):eabc6246. doi: 10.1126/sciadv.abc6246 (PMC7518872; doi:10.1126/sciadv.abc6246)
Supplement: abc6246_FileS1.zip [file abc6246_FileS1.zip › File S1/Matlab_Viral_RNA_Detection/ViralA_Zika_Cambodia.csv]

PositionSA	SeqSA	PositionSA2	SeqSA2	Mutation_Num	Mutation_position	MFE1	GC_content1	MFE2	GC_content2	DetA_1	DetA_2	DetA2_1	DetA2_2
6	TTACCGGAGACCCTAGAGACTATCATGCTT	6	CTGCCGGAGACCCTAGAGACCATTATGCTC	5	1 0 3 0 0 0 0 0 0 0 0 0 0 0 0 0 0 0 0 0 21 0 0 24 0 0 0 0 0 30	-0.9	0.466666666666667	-4	0.566666666666667	ACCGTTGTAGCAATACTTCTTTGATTAGTAATAACATCACAAGCATGATAGTCTC	TAGGGTCTCCGGTAATCAACCGATTGAGGGAGGGAAGGTAAATATTGACGGAAAT	ACCGTTGTAGCAATACTTCTTTGATTAGTAATAACATCACGAGCATAATGGTCTC	TAGGGTCTCCGGCAGTCAACCGATTGAGGGAGGGAAGGTAAATATTGACGGAAAT
20	AGAGACTATCATGCTTTTGGGGTTGCTGGG	20	AGAGACCATTATGCTCTTAGGTTTGCTGGG	5	0 0 0 0 0 0 7 0 0 10 0 0 0 0 0 16 0 0 19 0 0 22 0 0 0 0 0 0 0 0	-1.4	0.5	-4.7	0.466666666666667	ACCGTTGTAGCAATACTTCTTTGATTAGTAATAACATCACCCCAGCAACCCCAAA	AGCATGATAGTCTCTTCAACCGATTGAGGGAGGGAAGGTAAATATTGACGGAAAT	ACCGTTGTAGCAATACTTCTTTGATTAGTAATAACATCACCCCAGCAAACCTAAG	AGCATAATGGTCTCTTCAACCGATTGAGGGAGGGAAGGTAAATATTGACGGAAAT
21	GAGACTATCATGCTTTTGGGGTTGCTGGGA	21	GAGACCATTATGCTCTTAGGTTTGCTGGGA	5	0 0 0 0 0 6 0 0 9 0 0 0 0 0 15 0 0 18 0 0 21 0 0 0 0 0 0 0 0 0	-1.6	0.5	-4.7	0.466666666666667	ACCGTTGTAGCAATACTTCTTTGATTAGTAATAACATCACTCCCAGCAACCCCAA	AAGCATGATAGTCTCTCAACCGATTGAGGGAGGGAAGGTAAATATTGACGGAAAT	ACCGTTGTAGCAATACTTCTTTGATTAGTAATAACATCACTCCCAGCAAACCTAA	GAGCATAATGGTCTCTCAACCGATTGAGGGAGGGAAGGTAAATATTGACGGAAAT
22	AGACTATCATGCTTTTGGGGTTGCTGGGAA	22	AGACCATTATGCTCTTAGGTTTGCTGGGAA	5	0 0 0 0 5 0 0 8 0 0 0 0 0 14 0 0 17 0 0 20 0 0 0 0 0 0 0 0 0 0	-1.9	0.466666666666667	-4.8	0.433333333333333	ACCGTTGTAGCAATACTTCTTTGATTAGTAATAACATCACTTCCCAGCAACCCCA	AAAGCATGATAGTCTTCAACCGATTGAGGGAGGGAAGGTAAATATTGACGGAAAT	ACCGTTGTAGCAATACTTCTTTGATTAGTAATAACATCACTTCCCAGCAAACCTA	AGAGCATAATGGTCTTCAACCGATTGAGGGAGGGAAGGTAAATATTGACGGAAAT
23	GACTATCATGCTTTTGGGGTTGCTGGGAAC	23	GACCATTATGCTCTTAGGTTTGCTGGGAAC	5	0 0 0 4 0 0 7 0 0 0 0 0 13 0 0 16 0 0 19 0 0 0 0 0 0 0 0 0 0 0	-1.9	0.5	-4.8	0.466666666666667	ACCGTTGTAGCAATACTTCTTTGATTAGTAATAACATCACGTTCCCAGCAACCCC	AAAAGCATGATAGTCTCAACCGATTGAGGGAGGGAAGGTAAATATTGACGGAAAT	ACCGTTGTAGCAATACTTCTTTGATTAGTAATAACATCACGTTCCCAGCAAACCT	AAGAGCATAATGGTCTCAACCGATTGAGGGAGGGAAGGTAAATATTGACGGAAAT
24	ACTATCATGCTTTTGGGGTTGCTGGGAACA	24	ACCATTATGCTCTTAGGTTTGCTGGGAACA	5	0 0 3 0 0 6 0 0 0 0 0 12 0 0 15 0 0 18 0 0 0 0 0 0 0 0 0 0 0 0	-1.9	0.466666666666667	-5.2	0.433333333333333	ACCGTTGTAGCAATACTTCTTTGATTAGTAATAACATCACTGTTCCCAGCAACCC	CAAAAGCATGATAGTTCAACCGATTGAGGGAGGGAAGGTAAATATTGACGGAAAT	ACCGTTGTAGCAATACTTCTTTGATTAGTAATAACATCACTGTTCCCAGCAAACC	TAAGAGCATAATGGTTCAACCGATTGAGGGAGGGAAGGTAAATATTGACGGAAAT
