# Supplementary material for: Programmable low-cost DNA-based platform for viral RNA detection
Source: Sci Adv. 2020 Sep 25;6(39):eabc6246. doi: 10.1126/sciadv.abc6246 (PMC7518872; doi:10.1126/sciadv.abc6246)
Supplement: abc6246_FileS1.zip [file abc6246_FileS1.zip › File S1/Matlab_Viral_RNA_Detection/ViralAB.csv]

Position	Sequence	MFE	GC_Content	Detector1	Detector2
1	CCCAATTACCGGAGACCCTAGAGACTATCA	-0.9	0.5	ACCGTTGTAGCAATACTTCTTTGATTAGTAATAACATCACTGATAGTCTCTAGGG	TCTCCGGTAATTGGGTCAACCGATTGAGGGAGGGAAGGTAAATATTGACGGAAAT
2	CCAATTACCGGAGACCCTAGAGACTATCAT	-0.9	0.466666666666667	ACCGTTGTAGCAATACTTCTTTGATTAGTAATAACATCACATGATAGTCTCTAGG	GTCTCCGGTAATTGGTCAACCGATTGAGGGAGGGAAGGTAAATATTGACGGAAAT
3	CAATTACCGGAGACCCTAGAGACTATCATG	-0.9	0.466666666666667	ACCGTTGTAGCAATACTTCTTTGATTAGTAATAACATCACCATGATAGTCTCTAG	GGTCTCCGGTAATTGTCAACCGATTGAGGGAGGGAAGGTAAATATTGACGGAAAT
4	AATTACCGGAGACCCTAGAGACTATCATGC	-0.9	0.466666666666667	ACCGTTGTAGCAATACTTCTTTGATTAGTAATAACATCACGCATGATAGTCTCTA	GGGTCTCCGGTAATTTCAACCGATTGAGGGAGGGAAGGTAAATATTGACGGAAAT
5	ATTACCGGAGACCCTAGAGACTATCATGCT	-0.9	0.466666666666667	ACCGTTGTAGCAATACTTCTTTGATTAGTAATAACATCACAGCATGATAGTCTCT	AGGGTCTCCGGTAATTCAACCGATTGAGGGAGGGAAGGTAAATATTGACGGAAAT
6	TTACCGGAGACCCTAGAGACTATCATGCTT	-0.9	0.466666666666667	ACCGTTGTAGCAATACTTCTTTGATTAGTAATAACATCACAAGCATGATAGTCTC	TAGGGTCTCCGGTAATCAACCGATTGAGGGAGGGAAGGTAAATATTGACGGAAAT
7	TACCGGAGACCCTAGAGACTATCATGCTTT	-0.9	0.466666666666667	ACCGTTGTAGCAATACTTCTTTGATTAGTAATAACATCACAAAGCATGATAGTCT	CTAGGGTCTCCGGTATCAACCGATTGAGGGAGGGAAGGTAAATATTGACGGAAAT
8	ACCGGAGACCCTAGAGACTATCATGCTTTT	-0.9	0.466666666666667	ACCGTTGTAGCAATACTTCTTTGATTAGTAATAACATCACAAAAGCATGATAGTC	TCTAGGGTCTCCGGTTCAACCGATTGAGGGAGGGAAGGTAAATATTGACGGAAAT
9	CCGGAGACCCTAGAGACTATCATGCTTTTG	-0.9	0.5	ACCGTTGTAGCAATACTTCTTTGATTAGTAATAACATCACCAAAAGCATGATAGT	CTCTAGGGTCTCCGGTCAACCGATTGAGGGAGGGAAGGTAAATATTGACGGAAAT
20	AGAGACTATCATGCTTTTGGGGTTGCTGGG	-1.4	0.5	ACCGTTGTAGCAATACTTCTTTGATTAGTAATAACATCACCCCAGCAACCCCAAA	AGCATGATAGTCTCTTCAACCGATTGAGGGAGGGAAGGTAAATATTGACGGAAAT
21	GAGACTATCATGCTTTTGGGGTTGCTGGGA	-1.6	0.5	ACCGTTGTAGCAATACTTCTTTGATTAGTAATAACATCACTCCCAGCAACCCCAA	AAGCATGATAGTCTCTCAACCGATTGAGGGAGGGAAGGTAAATATTGACGGAAAT
22	AGACTATCATGCTTTTGGGGTTGCTGGGAA	-1.9	0.466666666666667	ACCGTTGTAGCAATACTTCTTTGATTAGTAATAACATCACTTCCCAGCAACCCCA	AAAGCATGATAGTCTTCAACCGATTGAGGGAGGGAAGGTAAATATTGACGGAAAT
23	GACTATCATGCTTTTGGGGTTGCTGGGAAC	-1.9	0.5	ACCGTTGTAGCAATACTTCTTTGATTAGTAATAACATCACGTTCCCAGCAACCCC	AAAAGCATGATAGTCTCAACCGATTGAGGGAGGGAAGGTAAATATTGACGGAAAT
24	ACTATCATGCTTTTGGGGTTGCTGGGAACA	-1.9	0.466666666666667	ACCGTTGTAGCAATACTTCTTTGATTAGTAATAACATCACTGTTCCCAGCAACCC	CAAAAGCATGATAGTTCAACCGATTGAGGGAGGGAAGGTAAATATTGACGGAAAT
82	TGCGGAACAAGGGCATAGGGAAGATGGGCT	-1.3	0.566666666666667	ACCGTTGTAGCAATACTTCTTTGATTAGTAATAACATCACAGCCCATCTTCCCTA	TGCCCTTGTTCCGCATCAACCGATTGAGGGAGGGAAGGTAAATATTGACGGAAAT
83	GCGGAACAAGGGCATAGGGAAGATGGGCTT	-1.4	0.566666666666667	ACCGTTGTAGCAATACTTCTTTGATTAGTAATAACATCACAAGCCCATCTTCCCT	ATGCCCTTGTTCCGCTCAACCGATTGAGGGAGGGAAGGTAAATATTGACGGAAAT
84	CGGAACAAGGGCATAGGGAAGATGGGCTTT	-2	0.533333333333333	ACCGTTGTAGCAATACTTCTTTGATTAGTAATAACATCACAAAGCCCATCTTCCC	TATGCCCTTGTTCCGTCAACCGATTGAGGGAGGGAAGGTAAATATTGACGGAAAT
92	GGGCATAGGGAAGATGGGCTTTGGAATGGT	-1.3	0.533333333333333	ACCGTTGTAGCAATACTTCTTTGATTAGTAATAACATCACACCATTCCAAAGCCC	ATCTTCCCTATGCCCTCAACCGATTGAGGGAGGGAAGGTAAATATTGACGGAAAT
93	GGCATAGGGAAGATGGGCTTTGGAATGGTG	-1.5	0.533333333333333	ACCGTTGTAGCAATACTTCTTTGATTAGTAATAACATCACCACCATTCCAAAGCC	CATCTTCCCTATGCCTCAACCGATTGAGGGAGGGAAGGTAAATATTGACGGAAAT
94	GCATAGGGAAGATGGGCTTTGGAATGGTGA	-1.3	0.5	ACCGTTGTAGCAATACTTCTTTGATTAGTAATAACATCACTCACCATTCCAAAGC	CCATCTTCCCTATGCTCAACCGATTGAGGGAGGGAAGGTAAATATTGACGGAAAT
95	CATAGGGAAGATGGGCTTTGGAATGGTGAC	-1.1	0.5	ACCGTTGTAGCAATACTTCTTTGATTAGTAATAACATCACGTCACCATTCCAAAG	CCCATCTTCCCTATGTCAACCGATTGAGGGAGGGAAGGTAAATATTGACGGAAAT
96	ATAGGGAAGATGGGCTTTGGAATGGTGACT	-1.1	0.466666666666667	ACCGTTGTAGCAATACTTCTTTGATTAGTAATAACATCACAGTCACCATTCCAAA	GCCCATCTTCCCTATTCAACCGATTGAGGGAGGGAAGGTAAATATTGACGGAAAT
97	TAGGGAAGATGGGCTTTGGAATGGTGACTC	-1.1	0.5	ACCGTTGTAGCAATACTTCTTTGATTAGTAATAACATCACGAGTCACCATTCCAA	AGCCCATCTTCCCTATCAACCGATTGAGGGAGGGAAGGTAAATATTGACGGAAAT
98	AGGGAAGATGGGCTTTGGAATGGTGACTCT	-1.9	0.5	ACCGTTGTAGCAATACTTCTTTGATTAGTAATAACATCACAGAGTCACCATTCCA	AAGCCCATCTTCCCTTCAACCGATTGAGGGAGGGAAGGTAAATATTGACGGAAAT
99	GGGAAGATGGGCTTTGGAATGGTGACTCTT	-1.9	0.5	ACCGTTGTAGCAATACTTCTTTGATTAGTAATAACATCACAAGAGTCACCATTCC	AAAGCCCATCTTCCCTCAACCGATTGAGGGAGGGAAGGTAAATATTGACGGAAAT
