# Supplementary material for: Programmable low-cost DNA-based platform for viral RNA detection
Source: Sci Adv. 2020 Sep 25;6(39):eabc6246. doi: 10.1126/sciadv.abc6246 (PMC7518872; doi:10.1126/sciadv.abc6246)
Supplement: abc6246_FileS1.zip [file abc6246_FileS1.zip › File S1/Matlab_Viral_RNA_Detection/Create_Targets_Function.m]

% Create target pool based on the given sequence and target length
function f = Create_Targets_Function(scaf_seq,Target_length)

    sc_length = length(scaf_seq);
    Total_targets=[];
    i=1;
    while i<=sc_length-(Target_length-1)
        Total_targets=[Total_targets;scaf_seq(i:i+(Target_length-1))];
        i=i+1;
    end
 
  f = Total_targets;
end
