# Supplementary material for: Programmable low-cost DNA-based platform for viral RNA detection
Source: Sci Adv. 2020 Sep 25;6(39):eabc6246. doi: 10.1126/sciadv.abc6246 (PMC7518872; doi:10.1126/sciadv.abc6246)
Supplement: abc6246_FileS1.zip [file abc6246_FileS1.zip › File S1/Matlab_Viral_RNA_Detection/Find_similarTarget_OnAnotherStrain_Function.m]

% Function to check the target on the strain or not
% targets_seq datatype is array
function f = Find_similarTarget_OnAnotherStrain_Function(target_seq_Set,Targets_Of_Another_Strain,Index1,Index2)


    A = target_seq_Set;
    B = Targets_Of_Another_Strain;
      
    Similar_Targets_All = [];
    k =1;
    similarity_Targets_Full = cell(1,13);
    
    for i=1:length(A)
        for j=1:length(B)
% Chosen_target_seq(i,:);
% Total_oligo(Total_oligo_new(j),:);
         %[Score, Alignment] = nwalign(A(i,:),B(j,:));
     
         %similarity_Targets_Full{k,1}=sprintf('%d-%d', Index1(i),Index2(j));
         similarity_Targets_Full{k,1}=Index1(i);
         similarity_Targets_Full{k,2}=Index2(j);
         similarity_Targets_Full{k,3}=char(A(i,:));
         similarity_Targets_Full{k,4}=j;
         similarity_Targets_Full{k,5}=char(B(j,:));
         %similarity_Targets_Full{k,6}=Score;
         %similarity_Targets_Full{k,7}= char(Alignment);
         similarity_Targets_Full{k,6}= 0;
         similarity_Targets_Full{k,7}= 0;
         
         % thresh value for cross detection
         % compare the same nt and also find the longest same region
         Different_nt = sum(char(A(i,:)) ~= char(B(j,:)));
         similarity_Targets_Full{k,8}= length(char(A(1,:)))-Different_nt;
     
         Longest_same_region_length = Compare_two_target_longest_same_region_function(A(i,:),B(j,:));
         similarity_Targets_Full{k,9} = Longest_same_region_length;
         similarity_Targets_Full{k,10}= Compare_two_target_function(A(i,:),B(j,:));
         
         % compare the same nt and also find the longest same region
 
         %Same_GU_nt = Count_GU_same_nt_function(char(B(j,:)),char(A(i,:)));
         similarity_Targets_Full{k,11}= 0;
    
         %Longest_GU_same_region_length = Count_GU_Compare_two_target_longest_region_function(B(j,:),A(i,:));
         similarity_Targets_Full{k,12}=0;
         %similarity_Targets_Full{k,13}= Count_GU_Compare_two_target_function(B(j,:),A(i,:));
         similarity_Targets_Full{k,13}=0;
         
         
             if j==1
                 Most_similar_Targets = similarity_Targets_Full(k,:);
                 
                 Different_nt_var = Different_nt;
                 Most_similar_Targets_Different_nt = similarity_Targets_Full(k,:);
                 
                 Longest_same_region_length_var = Longest_same_region_length;
                 Most_similar_Targets_Longest_same_region_length = similarity_Targets_Full(k,:);
%                 Same_GU_nt_var = Same_GU_nt;
%                 Longest_GU_same_region_length_var = Longest_GU_same_region_length;
             end

             %if j>1 && Score >= Most_similar_Targets{1,6}
                 %compare two strings: sum( str1 ~= str2 ), sum( lower(str1) ~=
                 %lower(str2) ),sum( str1 == str2 ),numel(str1) - sum( str1 ~=
                 %str2 ),r = all(seq1 == seq2),r = any(seq1 ~= seq2),r = strcmp(seq1, seq2)
                 %[C,ia] = setdiff(A,B)
           
             %   Most_similar_Targets = similarity_Targets_Full(k,:); 

             %end
             
             if j>1 && Different_nt <= Different_nt_var
                 %compare two strings: sum( str1 ~= str2 ), sum( lower(str1) ~=
                 %lower(str2) ),sum( str1 == str2 ),numel(str1) - sum( str1 ~=
                 %str2 ),r = all(seq1 == seq2),r = any(seq1 ~= seq2),r = strcmp(seq1, seq2)
                 %[C,ia] = setdiff(A,B)

                Most_similar_Targets_Different_nt = similarity_Targets_Full(k,:); 
                Different_nt_var = Different_nt;

             end   
             
             if j>1 && Longest_same_region_length >= Longest_same_region_length_var
                 %compare two strings: sum( str1 ~= str2 ), sum( lower(str1) ~=
                 %lower(str2) ),sum( str1 == str2 ),numel(str1) - sum( str1 ~=
                 %str2 ),r = all(seq1 == seq2),r = any(seq1 ~= seq2),r = strcmp(seq1, seq2)
                 %[C,ia] = setdiff(A,B)

                Most_similar_Targets_Longest_same_region_length = similarity_Targets_Full(k,:); 
                Longest_same_region_length_var = Longest_same_region_length;

             end               
             
             
             
             

%             if j>1 && Same_GU_nt >= Same_GU_nt_var
%                  %compare two strings: sum( str1 ~= str2 ), sum( lower(str1) ~=
%                  %lower(str2) ),sum( str1 == str2 ),numel(str1) - sum( str1 ~=
%                  %str2 ),r = all(seq1 == seq2),r = any(seq1 ~= seq2),r = strcmp(seq1, seq2)
%                  %[C,ia] = setdiff(A,B)
% 
%                 Most_similar_Targets_Same_GU_nt = similarity_Targets_Full(k,:); 
%                 Same_GU_nt_var = Same_GU_nt;
% 
%             end  

             
%              if j>1 && Longest_GU_same_region_length >= Longest_GU_same_region_length_var
%                  %compare two strings: sum( str1 ~= str2 ), sum( lower(str1) ~=
%                  %lower(str2) ),sum( str1 == str2 ),numel(str1) - sum( str1 ~=
%                  %str2 ),r = all(seq1 == seq2),r = any(seq1 ~= seq2),r = strcmp(seq1, seq2)
%                  %[C,ia] = setdiff(A,B)
% 
%                 Most_similar_Targets_Longest_GU_same_region_length = similarity_Targets_Full(k,:); 
%                 Longest_GU_same_region_length_var = Longest_GU_same_region_length;
% 
%              end  

        end
        
        %Similar_Targets_All = [Similar_Targets_All; Most_similar_Targets];
        Similar_Targets_All = [Similar_Targets_All; Most_similar_Targets_Different_nt];
        Similar_Targets_All = [Similar_Targets_All; Most_similar_Targets_Longest_same_region_length];
%        Similar_Targets_All = [Similar_Targets_All; Most_similar_Targets_Same_GU_nt];
%        Similar_Targets_All = [Similar_Targets_All; Most_similar_Targets_Longest_GU_same_region_length]; 
    end
 
    f = Similar_Targets_All;

 
end
