# Supplementary material for: Programmable low-cost DNA-based platform for viral RNA detection
Source: Sci Adv. 2020 Sep 25;6(39):eabc6246. doi: 10.1126/sciadv.abc6246 (PMC7518872; doi:10.1126/sciadv.abc6246)
Supplement: abc6246_FileS1.zip [file abc6246_FileS1.zip › File S1/Matlab_Viral_RNA_Detection/Compare_two_target_longest_same_region_function.m]

% Function to compare two target sequences base by base and find the
% longest same region
function f = Compare_two_target_longest_same_region_function(target1,target2)
 
    s1 = char(target1);
    s2 = char(target2);
    index = [];
    index2 = [];
    for i=1: min(length(s1),length(s2))
        if s1(i)==s2(i)
            index = [index,'0'];
            index = [index,' '];
            index2 = [index2,0];          
        else
            %chr = int2str(256)
        index = [index,int2str(i)];
        index = [index,' '];
        index2 = [index2, i];
    end
    end
       
    d = [true, diff(index2) ~= 0, true];
    n = diff(find(d));
    longest_same_region_length = max(n);
    f = longest_same_region_length;
end

% Example for count the 0 in a array
% X      = [0     0     0     0     1     1     1     0     1     1     1     1];
% d = [true, diff(X) ~= 0, true];  % TRUE if values change
% n = diff(find(d));               % Number of repetitions
% Y = repelem(n, n)
