# Supplementary material for: Programmable low-cost DNA-based platform for viral RNA detection
Source: Sci Adv. 2020 Sep 25;6(39):eabc6246. doi: 10.1126/sciadv.abc6246 (PMC7518872; doi:10.1126/sciadv.abc6246)
Supplement: abc6246_FileS1.zip [file abc6246_FileS1.zip › File S1/Matlab_Viral_RNA_Detection/Calculate_MFE_GC_Function.m]

%Calculate the minimum free energy (MEF) and GC_content of a target list
%Input a target list, output MEF and GC_content array

function f = Calculate_MFE_GC_Function(Target_seq_list)

    % calcualte the mininum free energy of targets
    % calculate the GC content of each targets 
    m = size(Target_seq_list,1);
    Energy_List = zeros(length(Target_seq_list),1);
    GC_List = zeros(length(Target_seq_list),1);
    
    for i=1:m
         [RNAbracket, Energy] = rnafold(char(Target_seq_list(i,:)));  
         Energy_List(i) =  Energy;

         GC_List(i) =  GC_Function(char(Target_seq_list(i,:)));        
         
    end

  
    f = [Energy_List GC_List];
end
