# Supplementary material for: Programmable low-cost DNA-based platform for viral RNA detection
Source: Sci Adv. 2020 Sep 25;6(39):eabc6246. doi: 10.1126/sciadv.abc6246 (PMC7518872; doi:10.1126/sciadv.abc6246)
Supplement: abc6246_FileS1.zip [file abc6246_FileS1.zip › File S1/Matlab_Viral_RNA_Detection/GC_Function.m]

% Calculate the GC percentage
function f = GC_Function(x)
      n = length(x);
      Bases_count = basecount(x);  
      GC_percentage = (Bases_count.G + Bases_count.C)/n;
      f=GC_percentage;
end
