# Supplementary material for: Programmable low-cost DNA-based platform for viral RNA detection
Source: Sci Adv. 2020 Sep 25;6(39):eabc6246. doi: 10.1126/sciadv.abc6246 (PMC7518872; doi:10.1126/sciadv.abc6246)
Supplement: abc6246_FileS1.zip [file abc6246_FileS1.zip › File S1/Matlab_Viral_RNA_Detection/Backbone_check_Function.m]

%Check with backbone seq to avoid pre-occupation of the detection arms

function f = Backbone_check_Function(Backbone_seq, Cadidate_list_check_with_Backbone, Target_length)

    Backbone_seq1 = seqrcomplement(char(Backbone_seq));
    Backbone_Total_targets = Create_Targets_Function(Backbone_seq1,Target_length);
    index2_Backbone = linspace(1,length(Backbone_Total_targets),length(Backbone_Total_targets)); 
    %%
    Good_List3 = Cadidate_list_check_with_Backbone;

    Data_2 = cellstr(Backbone_Total_targets);
    m = size(Cadidate_list_check_with_Backbone,1);

    Data_cell_matrix_Backbone = cell(m,1);

    for i=1:m

        index1_Backbone = cell2mat(Good_List3(i,1));
        Data_1 = Good_List3(i,2);
        Data_cell_matrix_Backbone{i} = Find_similarTarget_OnAnotherViral_Function(Data_1, Data_2, index1_Backbone, index2_Backbone);

    end
    
    Backbone_check = vertcat(Data_cell_matrix_Backbone{:});
    
     f = Backbone_check;


end
