# Supplementary material for: Programmable low-cost DNA-based platform for viral RNA detection
Source: Sci Adv. 2020 Sep 25;6(39):eabc6246. doi: 10.1126/sciadv.abc6246 (PMC7518872; doi:10.1126/sciadv.abc6246)
Supplement: abc6246_FileS1.zip [file abc6246_FileS1.zip › File S1/Matlab_Viral_RNA_Detection/Specificity_viral_A_B_Function.m]

%First, find the most similar targets on Viral B for specificity test between
%Vrial A and B. Second, remove the most similar targets from the candidate
%list.
%In our paper, vrial A is Zika, viral B is DENV

function f = Specificity_viral_A_B_Function(Viral_B_seq, Viral_A_target_list, Target_length)

    Viral_B_Total_targets = Create_Targets_Function(Viral_B_seq,Target_length);
    index2_Viral_B = linspace(1,length(Viral_B_Total_targets),length(Viral_B_Total_targets)); 
%%

    Data_2 = cellstr(Viral_B_Total_targets);
    m = length(Viral_A_target_list);
 
    Data_cell_matrix_Viral_B = cell(m,1);

    hwb = waitbar(0, 'Calculating ...', 'Name', 'Time marching');
    for i=1:m
        index1_Viral_A = cell2mat(Viral_A_target_list(i,1));
        Data_1 = cellstr(Viral_A_target_list(i,2));
        Data_cell_matrix_Viral_B{i} = Find_similarTarget_OnAnotherViral_Function(Data_1, Data_2, index1_Viral_A, index2_Viral_B);
 
        waitbar(i/m, hwb);
    end
    close(hwb);
    
   % Try to use parallel computing of Matlab
%     b = mod(m,10);
%     a = (m-b)/10;
%     Data_cell_matrix_Viral_B = cell(a+1,1);
%     
%     for i=1:a
%         index1_Viral_A = cell2mat(Viral_A_target_list((i-1)*10+1:10*i,1));
%         Data_1 = cellstr(Viral_A_target_list((i-1)*10+1:10*i,2));
%         Data_cell_matrix_Viral_B{i} = Find_similarTarget_OnAnotherViral_Function(Data_1, Data_2, index1_Viral_A, index2_Viral_B);
%     end
    
%save('ZK_DENV_targets_compare_complement_saved.mat','ZK_DENV_targets_compare_complement');
 %%

    Viral_A_B_check = vertcat(Data_cell_matrix_Viral_B{:});
% save('Zika_DENV_check_saved3.mat', 'Zika_DENV_check');
 %%
    %Remove same_nt>15 and same_nt_UG>20
%     limit_same_nt =15;
%     limit_same_nt_UG = 20;
%     gap = 4;
%     Data = Viral_A_B_check;
%     Viral_A_B_check_Good = Remove_same_nt_UG_function(Data, limit_same_nt, limit_same_nt_UG, gap);

 
 %%
%     Good_List2_1 = [Viral_A_B_check_Good(1:4:end,1), Viral_A_B_check_Good(1:4:end,3)];
 
 
%     f = Good_List2_1;

    f = Viral_A_B_check;
    
end
 
