# Supplementary material for: Programmable low-cost DNA-based platform for viral RNA detection
Source: Sci Adv. 2020 Sep 25;6(39):eabc6246. doi: 10.1126/sciadv.abc6246 (PMC7518872; doi:10.1126/sciadv.abc6246)
Supplement: abc6246_FileS1.zip [file abc6246_FileS1.zip › File S1/Matlab_Viral_RNA_Detection/Self_check_Function.m]

%Self_check_function to avoid stable secondary structures


function f = Self_check_Function(Viral_RNA_seq, Target_seq_list_original, Target_length)


    SC_Comp = seqrcomplement(Viral_RNA_seq);
    Targets_SC_Comp = Create_Targets_Function(SC_Comp,Target_length);
    index2 = linspace(1,length(Targets_SC_Comp),length(Targets_SC_Comp));

    Data_2 = cellstr(Targets_SC_Comp);
    m = length(Target_seq_list_original);
    Data_cell_matrix = cell(m,1);

    for i=1:m
        
    index1 = Target_seq_list_original{i,1};
    Data_1 = cellstr(Target_seq_list_original(i,2));
    Data_cell_matrix{i} = Find_similarTarget_OnAnotherViral_Function(Data_1, Data_2, index1, index2);

    end
   

    Self_check = vertcat(Data_cell_matrix{:});

    f = Self_check;

end
