# Supplementary material for: Programmable low-cost DNA-based platform for viral RNA detection
Source: Sci Adv. 2020 Sep 25;6(39):eabc6246. doi: 10.1126/sciadv.abc6246 (PMC7518872; doi:10.1126/sciadv.abc6246)
Supplement: abc6246_FileS1.zip [file abc6246_FileS1.zip › File S1/Matlab_Viral_RNA_Detection/Choose_Targets_By_GC_Energy_Function.m]

% Function for choose targets based on minimum free energy and GC_Content
function f = Choose_Targets_By_GC_Energy_Function(Targets, MinimunEnergy, GC_Content)

    Energy_Index = [];
    for i=1:length(Targets)

         [RNAbracket, Energy] = rnafold(Targets(i,:));  
         Energy_Index = [Energy_Index;[i Energy]];

    end 
       
    %Get good target regions based on requirement of minimum free energy
    Energy_Threshold = MinimunEnergy;
    % find all regions satifying the requirements
    target_regions_Energy = Energy_Index(Energy_Index(:,2)>=Energy_Threshold, :);

    GC_percentage_list = [];
    
    for i=1:length(target_regions_Energy)
    % 
          Bases_count = basecount(Targets(target_regions_Energy(i,1),:));  
          GC_percentage = (Bases_count.G + Bases_count.C)/length(Targets(target_regions_Energy(i,1),:));
          GC_percentage_list = [GC_percentage_list;GC_percentage];    
    end

  
    target_regions_Energy_GC = [target_regions_Energy GC_percentage_list];


    GC_Threshold = GC_Content;
  
    target_regions = target_regions_Energy_GC(target_regions_Energy_GC(:,3) > GC_Threshold, :);
    
    Target_list = cellstr(Targets(target_regions(:,1),:));
    
    f = [num2cell(target_regions(:,1)) cellstr(Targets(target_regions(:,1),:)) num2cell(target_regions(:,2)) num2cell(target_regions(:,3))];
end
