# Supplementary material for: Programmable low-cost DNA-based platform for viral RNA detection
Source: Sci Adv. 2020 Sep 25;6(39):eabc6246. doi: 10.1126/sciadv.abc6246 (PMC7518872; doi:10.1126/sciadv.abc6246)
Supplement: abc6246_FileS1.zip [file abc6246_FileS1.zip › File S1/Matlab_Viral_RNA_Detection/Count_GU_same_nt_function.m]

% Count the same based on two targets with the consideration of GU base pair
% targets_seq datatype is cell, such as {'atgc'}
function f = Count_GU_same_nt_function(target1,target2)
 
    s1 = char(target1);
    s2 = char(target2);
  
    index = 0;
    for i=1: min(length(s1),length(s2))
        if (s1(i)==s2(i))||(s1(i)== 'T'&& s2(i)=='C')||(s1(i)== 'G'&& s2(i)=='A')
            index = index+1;

        end
    end
       
    f = index;
end
