# Supplementary material for: Programmable low-cost DNA-based platform for viral RNA detection
Source: Sci Adv. 2020 Sep 25;6(39):eabc6246. doi: 10.1126/sciadv.abc6246 (PMC7518872; doi:10.1126/sciadv.abc6246)
Supplement: abc6246_FileS1.zip [file abc6246_FileS1.zip › File S1/Matlab_Viral_RNA_Detection/Find_similarTarget_OnAnotherViral_Function.m]

% Function to check the target on the strain 
% targets_seq datatype is array
function f = Find_similarTarget_OnAnotherViral_Function(target_seq_Set,Targets_Of_Another_Viral,Index1,Index2)


    A = target_seq_Set;
    B = Targets_Of_Another_Viral;
    
    Similar_Targets_All = [];
    k =1;
    similarity_Targets_Full = cell(1,13);
    n = size(A,1);
    m = size(B,1);
    for i=1:n
        for j=1:m

         [Score, Alignment] = nwalign(A(i,:),B(j,:));
     
         %similarity_Targets_Full{k,1}=sprintf('%d-%d', Index1(i),Index2(j));
         similarity_Targets_Full{k,1}=Index1(i);
         similarity_Targets_Full{k,2}=Index2(j);
         similarity_Targets_Full{k,3}=char(A(i,:));
         similarity_Targets_Full{k,4}=j;
         similarity_Targets_Full{k,5}=char(B(j,:));
         similarity_Targets_Full{k,6}=Score;
         similarity_Targets_Full{k,7}= char(Alignment);
         
         % thresh value for cross detection
         % compare the same nt and also find the longest same region
         Different_nt = sum(char(A(i,:)) ~= char(B(j,:)));
         similarity_Targets_Full{k,8}= length(char(A(1,:)))-Different_nt;
     
         Longest_same_region_length = Compare_two_target_longest_same_region_function(A(i,:),B(j,:));
         similarity_Targets_Full{k,9} = Longest_same_region_length;
         similarity_Targets_Full{k,10}= Compare_two_target_function(A(i,:),B(j,:));
         
         % compare the same nt and also find the longest same region
         % take GU basepair into consideration
         Same_GU_nt = Count_GU_same_nt_function(char(A(i,:)),char(B(j,:)));
         similarity_Targets_Full{k,11}= Same_GU_nt;
    
         Longest_GU_same_region_length = Count_GU_Compare_two_target_longest_region_function(A(i,:),B(j,:));
         similarity_Targets_Full{k,12}=Longest_GU_same_region_length;
         similarity_Targets_Full{k,13}= Count_GU_Compare_two_target_function(A(i,:),B(j,:));
         
         
         
             if j==1
                 Most_similar_Targets = similarity_Targets_Full(k,:);
                 
                 Different_nt_var = Different_nt;
                 Most_similar_Targets_Different_nt = similarity_Targets_Full(k,:);
                 
                 Longest_same_region_length_var = Longest_same_region_length;
                 Most_similar_Targets_Longest_same_region_length = similarity_Targets_Full(k,:);
                 
                 Same_GU_nt_var = Same_GU_nt;
                 Most_similar_Targets_Same_GU_nt = similarity_Targets_Full(k,:); 
                 
                 Longest_GU_same_region_length_var = Longest_GU_same_region_length;
                 Most_similar_Targets_Longest_GU_same_region_length = similarity_Targets_Full(k,:);
                 
             end

             if j>1 && Score >= Most_similar_Targets{1,6}
     
           
                Most_similar_Targets = similarity_Targets_Full(k,:);
                %Most_similar_Targets_Different_nt = similarity_Targets_Full(k,:); 

             end
             
             if j>1 && Different_nt <= Different_nt_var
       

                Most_similar_Targets_Different_nt = similarity_Targets_Full(k,:); 
                Different_nt_var = Different_nt;

             end   
             
             if j>1 && Longest_same_region_length >= Longest_same_region_length_var
       

                Most_similar_Targets_Longest_same_region_length = similarity_Targets_Full(k,:); 
                Longest_same_region_length_var = Longest_same_region_length;

             end               
             
                    
             

            if j>1 && Same_GU_nt >= Same_GU_nt_var
 

                Most_similar_Targets_Same_GU_nt = similarity_Targets_Full(k,:); 
                Same_GU_nt_var = Same_GU_nt;

            end  

             
             if j>1 && Longest_GU_same_region_length >= Longest_GU_same_region_length_var
 

                Most_similar_Targets_Longest_GU_same_region_length = similarity_Targets_Full(k,:); 
                Longest_GU_same_region_length_var = Longest_GU_same_region_length;

             end  

        end
        
        Similar_Targets_All = [Similar_Targets_All; Most_similar_Targets];
        Similar_Targets_All = [Similar_Targets_All; Most_similar_Targets_Different_nt];
        Similar_Targets_All = [Similar_Targets_All; Most_similar_Targets_Longest_same_region_length];
        Similar_Targets_All = [Similar_Targets_All; Most_similar_Targets_Same_GU_nt];
        Similar_Targets_All = [Similar_Targets_All; Most_similar_Targets_Longest_GU_same_region_length]; 
    end
 
    f = Similar_Targets_All;

 
end
