# Supplementary material for: Programmable low-cost DNA-based platform for viral RNA detection
Source: Sci Adv. 2020 Sep 25;6(39):eabc6246. doi: 10.1126/sciadv.abc6246 (PMC7518872; doi:10.1126/sciadv.abc6246)
Supplement: abc6246_FileS1.zip [file abc6246_FileS1.zip › File S1/Matlab_Viral_RNA_Detection/Nanoswitch_DetectionOligo_Function.m]

%% Double check targets on RNA st1rain

function f = Nanoswitch_DetectionOligo_Function(targets_seq,type)

    %V4-V8
   
    if type == 48
    V4_40 = 'ACCGTTGTAGCAATACTTCTTTGATTAGTAATAACATCAC';
    % V4-V8
    Second_arm = 'TCAACCGATTGAGGGAGGGAAGGTAAATATTGACGGAAAT';
    end
    
    if type == 47
    V4_40 = 'ACCGTTGTAGCAATACTTCTTTGATTAGTAATAACATCAC';
    Second_arm = 'GTTTTAGCGAACCTCCCGACTTGCGGGAGGTTTTGAAGCC';
    end
    
    if type == 46
    V4_40 = 'ACCGTTGTAGCAATACTTCTTTGATTAGTAATAACATCAC';
    Second_arm = 'TGGGTTATATAACTATATGTAAATGCTGATGCAAATCCAA';
    end
    
    if type == 45
    V4_40 = 'ACCGTTGTAGCAATACTTCTTTGATTAGTAATAACATCAC';
    Second_arm = 'ATTCGACAACTCGTATTAAATCCTTTGCCCGAACGTTATT';
    end
    
    Target_number = size(targets_seq,1);
    Detector_arm_length = length(char(targets_seq(1,:)));
    nn = Detector_arm_length/2;
    %Detection_Oligos_Order = {};
    Detector1_List = {};
    Detector2_List = {};
    
    for i=1:Target_number
        
        %Detection_Oligos_Order = [Detection_Oligos_Order;{targets_seq(i,:)}];        
        Targets_comp = seqrcomplement(char(targets_seq(i,:)));
        
        Detector1 = [V4_40 Targets_comp(1:nn)];
        Detector1_List = [Detector1_List;Detector1];
        
        Detector2 = [Targets_comp((nn+1):2*nn) Second_arm];
                
        Detector2_List = [Detector2_List;Detector2];
               
    end
    f = [Detector1_List Detector2_List];
end
