# Supplementary material for: Programmable low-cost DNA-based platform for viral RNA detection
Source: Sci Adv. 2020 Sep 25;6(39):eabc6246. doi: 10.1126/sciadv.abc6246 (PMC7518872; doi:10.1126/sciadv.abc6246)
Supplement: abc6246_FileS1.zip [file abc6246_FileS1.zip › File S1/Matlab_Viral_RNA_Detection/Upload_Seq_Function.m]

%% Upload the sequence of strain function
function f = Upload_Seq_Function()
    %h = msgbox('Pick zika targets sequence file(.txt)');
    %pause(3);
    filename = uigetfile('*.txt','Choose sequence file');
    SC_file = importdata(filename);
    SC = SC_file{1};
    SC = upper(SC);
    SC = strrep(SC,'U','T');
    scaf_seq=SC(1:length(SC));
    f = scaf_seq;
end
